# Supplementary material for: Development of a Low-Cost Artificial Vision System as an Alternative for the Automatic Classification of Persian Lemon: Prototype Test Simulation
Source: Foods. 2023 Oct 19;12(20):3829. doi: 10.3390/foods12203829 (PMC10606287; doi:10.3390/foods12203829)
Supplement: Supplementary file 1 [file foods-12-03829-s001.zip]

Archive with 1 entries (1 files):
- foods-2620883-supplementary.pdf
